# Supplementary material for: Profile of Bacterial Communities in Copper Mine Tailings Revealed through High-Throughput Sequencing
Source: Microorganisms. 2024 Sep 3;12(9):1820. doi: 10.3390/microorganisms12091820 (PMC11433839; doi:10.3390/microorganisms12091820)
Supplement: Supplementary file 1 [file microorganisms-12-01820-s001.zip]

Archive with 1 entries (1 files):
- microorganisms-3166628-supplementary.pdf
